# Supplementary material for: Bullying victimization and associated factors among school-aged adolescents in Africa: a systematic review and meta-analysis
Source: PLoS One. 2025 Apr 24;20(4):e0321820. doi: 10.1371/journal.pone.0321820 (PMC12021201; doi:10.1371/journal.pone.0321820)
Supplement: S3 File — (XLSX) [file pone.0321820.s003.xlsx]

## Sheet: Sheet1
Authors name	Year of puplication	Study design	Country	Assessment tool	Sample size	Prevalence of bully in %	Stan prevalence	Log prevalence	Stan Log prevalence
Aboagye et al., 2021	2021	Cross-sectional	Ghana	Self-reported bullying victimization	1342	41.3	1.34406	3.72086	2.94519
Adeosun et al., 2015	2015	Cross-sectional	Nigeria	GSHS	380	56.8	2.54111	4.03954	2.61239
Fobi et al., 2022	2022	Cross-sectional	Ghana	Self-reported bullying victimization	450	55.1	2.34473	4.00915	2.64281
Fredj et al., 2023	2023	Cross-sectional	Tunisia	GSHS	791	43.4	1.76224	3.77046	2.89139
Galal et al., 2019	2019	Cross-sectional	Egypt	short version aggression and victimization scale.	476	57.8	2.26369	4.05699	2.59504
Ghardallou et al., 2024	2024	Cross-sectional	Tunisia	OBVQ	1111	45.8	1.49477	3.82428	2.83384
Hirpa et al., 2018	2008	Cross-sectional	Ethiopia	ROBVQ	809	37.6	1.70299	3.627	3.049
Ighaede-Edwards et al., 2023	2023	Cross-sectional	Nigeria	OBVQ	621	51.9	2.00498	3.94932	2.70351
Khairy et al., 2021	2021	Cross-sectional	Egypt	School Life Survey	400	29.8	2.2869	3.39451	3.31727
Kubwalo et al., 2013	2013	Cross-sectional	Malawi	GSHS	2264	44.5	1.04445	3.79549	2.86452
Mazaba-Liwewe et al., 2015	2015	Cross-sectional	Benin	GSHS	2690	40.1	0.944951	3.69138	2.97752
Mlisa et al., 2008	2008	Cross-sectional	South Africa	Self-reported bullying victimization	1311	16.49	1.02489	2.80275	4.06452
Mokaya et al., 2022	2022	Cross-sectional	Kenya	self-reported Adolescent Peer Relations questionnaire	539	85.7	1.50787	4.45085	2.22764
Okobi et al., 2023	2023	Cross-sectional	Liberia	OBVQ	2744	50	0.954504	3.91202	2.74189
Olumide et al., 2016	2016	Cross-sectional	Nigeria	Semi-stractured questionnaire	653	39.8	1.9155	3.68387	2.98579
Osborne et al., 2023	2023	Cross-sectional	Sierra Leone	GSHS	2798	48.7	0.944929	3.88568	2.76926
Owusu et al., 2011	2011	Cross-sectional	Ghana	GSHS	7137	40.1	0.580133	3.69138	2.97752
Peltzer and Pengpid, 2020	2020	Cross-sectional	Mozambique	GSHS	1918	45.5	1.13705	3.81771	2.84082
Raji et al., 2019	2019	Cross-sectional	Nigeria	Peer victimization scale questionnaire	450	65.6	2.23936	4.18358	2.47196
Rudatskira et al., 2014	2014	Cross-sectional	Algeria	GSHS	4532	51.1	0.74254	3.93378	2.71944
Sandhu et al., 2018	2018	Cross-sectional	Ethiopia	ROBVQ	809	37.6	1.70299	3.627	3.049
Shongwe et al., 2021	2021	Cross-sectional	Eswatini	GSHS	2920	30.4	0.851236	3.41444	3.29366
Siziya et al., 2012	2012	Cross-sectional	Zambia	GSHS	1559	62.8	1.22413	4.13996	2.51384
Sricharan Pasupulati et al., 2013	2013	Cross-sectional	Botswana	GSHS	2165	51.3	1.07422	3.93769	2.71543
Tarafa et al., 2022	2022	Cross-sectional	Ethiopia	Forms of bullying scale (FBS)	847	30.4	1.58052	3.41444	3.29366

## Sheet: Sheet2
Authors' name	Year of puplication	Study design	Country	Sample size	Prevalence of bully in %	Associated factors	OR	LCI	UCI	Log OR	Log LCI	Log UCI	Stan Log OR
Aboagye et al., 2021	2021	Cross-sectional	Ghana	1342	41.3	Engaging in physical fighting	1.9	1.42	2.25	0.641854	0.350657	0.81093	0.117417
Fredj et al., 2023	2023	Cross-sectional	Tunisia	802	43.4	Engaging in physical fighting	2.4	1.77	3.25	0.875469	0.57098	1.17865	0.155019
Mazaba-Liwewe et al., 2015	2015	Cross-sectional	Benin	2690	40.1	Engaging in physical fighting	1.77	1.75	1.79	0.57098	0.559616	0.582216	0.00576526
Rudatskira et al., 2014	2014	Cross-sectional	Algeria	4532	51.1	Engaging in physical fighting	1.54	1.54	1.89	0.431782	0.431782	0.636577	0.0522435
Shongwe et al., 2021	2021	Cross-sectional	Eswatini	2920	30.4	Engaging in physical fighting	2.23	1.58	3.14	0.802002	0.457425	1.14422	0.175204
Sricharan Pasupulati et al., 2013	2013	Cross-sectional	Botswana	2165	51.3	Engaging in physical fighting	2.17	1.73	2.73	0.774727	0.548121	1.0043	0.116373
Kubwalo et al., 2013	2013	Cross-sectional	Malawi	2264	44.5	Current substance use	2.26	2.16	2.35	0.815365	0.770108	0.854415	0.0215069
Mazaba-Liwewe et al., 2015	2015	Cross-sectional	Benin	2690	40.1	Current substance use	1.24	1.21	1.28	0.215111	0.19062	0.24686	0.0143469
Osborne et al., 2023	2023	Cross-sectional	Sierra Leone	2798	48.7	Current substance use	2.48	1.5	4.1	0.908259	0.405465	1.41099	0.256511
Rudatskira et al., 2014	2014	Cross-sectional	Algeria	4532	51.1	Current substance use	1.24	1.24	1.25	0.215111	0.215111	0.223144	0.00204902
Siziya et al., 2012	2012	Cross-sectional	Zambia	1559	62.8	Current substance use	2.59	2.55	2.64	0.951658	0.936093	0.970779	0.00884836
Sricharan Pasupulati et al., 2013	2013	Cross-sectional	Botswana	2165	51.3	Current substance use	1.41	1.04	1.91	0.34359	0.0392207	0.647103	0.155072
Tarafa et al., 2022	2022	Cross-sectional	Ethiopia	847	30.4	Current substance use	3.16	1.43	7.01	1.15057	0.357674	1.94734	0.405526
Aboagye et al., 2021	2021	Cross-sectional	Ghana	1342	41.3	Feeling lonely	1.5	1.08	2.08	0.405465	0.076961	0.732368	0.167196
Fredj et al., 2023	2023	Cross-sectional	Tunisia	802	43.4	Feeling lonely	3.38	2.04	5.57	1.21788	0.71295	1.7174	0.256236
Kubwalo et al., 2013	2013	Cross-sectional	Malawi	2264	44.5	Feeling lonely	2.23	2.2	2.27	0.802002	0.788457	0.81978	0.00799043
Osborne et al., 2023	2023	Cross-sectional	Sierra Leone	2798	48.7	Feeling lonely	1.51	1.07	2.14	0.41211	0.0676586	0.760806	0.176823
Fredj et al., 2023	2023	Cross-sectional	Tunisia	802	43.4	Being worried	2.23	1.44	3.43	0.802002	0.364643	1.23256	0.221407
Kubwalo et al., 2013	2013	Cross-sectional	Malawi	2264	44.5	Being worried	2.8	2.76	2.85	1.02962	1.01523	1.04732	0.00818579
Osborne et al., 2023	2023	Cross-sectional	Sierra Leone	2798	48.7	Being worried	1.72	1.03	2.87	0.542324	0.0295588	1.05431	0.261417
Shongwe et al., 2021	2021	Cross-sectional	Eswatini	2920	30.4	Being worried	2.79	1.69	4.63	1.02604	0.524729	1.53256	0.257099

## Sheet: Sheet3
Authors name	Year of puplication	Study design	Country	Population	Assessment tool	Sample size	Prevalence of bully in %	Stan prevalence	Log prevalence	Stan Log prevalence
Aboagye et al., 2021	From 2019 to 2024	Cross-sectional	Western Africa		Self-reported bullying victimization	1342	41.3	1.34406	3.72086	2.94519
Adeosun et al., 2015	From 2008 to 2018	Cross-sectional	Western Africa		GSHS	380	56.8	2.54111	4.03954	2.61239
Fobi et al., 2022	From 2019 to 2024	Cross-sectional	Western Africa		Self-reported bullying victimization	450	55.1	2.34473	4.00915	2.64281
Fredj et al., 2023	From 2019 to 2024	Cross-sectional	Northern Africa		GSHS	791	43.4	1.76224	3.77046	2.89139
Galal et al., 2019	From 2019 to 2024	Cross-sectional	Northern Africa		short version aggression and victimization scale.	476	57.8	2.26369	4.05699	2.59504
Ghardallou et al., 2024	From 2019 to 2024	Cross-sectional	Northern Africa		OBVQ	1111	45.8	1.49477	3.82428	2.83384
Hirpa et al., 2018	From 2008 to 2018	Cross-sectional	Eastern Africa		ROBVQ	809	37.6	1.70299	3.627	3.049
Ighaede-Edwards et al., 2023	From 2019 to 2024	Cross-sectional	Western Africa		OBVQ	621	51.9	2.00498	3.94932	2.70351
Khairy et al., 2021	From 2019 to 2024	Cross-sectional	Northern Africa		School Life Survey	400	29.8	2.2869	3.39451	3.31727
Kubwalo et al., 2013	From 2008 to 2018	Cross-sectional	Eastern Africa		GSHS	2264	44.5	1.04445	3.79549	2.86452
Mazaba-Liwewe et al., 2015	From 2008 to 2018	Cross-sectional	Western Africa		GSHS	2690	40.1	0.944951	3.69138	2.97752
Mlisa et al., 2008	From 2008 to 2018	Cross-sectional	Souther Africa		Self-reported bullying victimization	1311	16.49	1.02489	2.80275	4.06452
Mokaya et al., 2022	From 2019 to 2024	Cross-sectional	Eastern Africa		self-reported Adolescent Peer Relations questionnaire	539	85.7	1.50787	4.45085	2.22764
Okobi et al., 2023	From 2019 to 2024	Cross-sectional	Western Africa		OBVQ	2744	50	0.954504	3.91202	2.74189
Olumide et al., 2016	From 2008 to 2018	Cross-sectional	Western Africa		Semi-stractured questionnaire	653	39.8	1.9155	3.68387	2.98579
Osborne et al., 2023	From 2019 to 2024	Cross-sectional	Western Africa		GSHS	2798	48.7	0.944929	3.88568	2.76926
Owusu et al., 2011	From 2008 to 2018	Cross-sectional	Western Africa		GSHS	7137	40.1	0.580133	3.69138	2.97752
Peltzer and Pengpid, 2020	From 2019 to 2024	Cross-sectional	Eastern Africa		GSHS	1918	45.5	1.13705	3.81771	2.84082
Raji et al., 2019	From 2019 to 2024	Cross-sectional	Western Africa		Peer victimization scale questionnaire	450	65.6	2.23936	4.18358	2.47196
Rudatskira et al., 2014	From 2008 to 2018	Cross-sectional	Northern Africa		GSHS	4532	51.1	0.74254	3.93378	2.71944
Sandhu et al., 2018	From 2008 to 2018	Cross-sectional	Eastern Africa		ROBVQ	809	37.6	1.70299	3.627	3.049
Shongwe et al., 2021	From 2019 to 2024	Cross-sectional	Southern Africa		GSHS	2920	30.4	0.851236	3.41444	3.29366
Siziya et al., 2012	From 2008 to 2018	Cross-sectional	Eastern Africa		GSHS	1559	62.8	1.22413	4.13996	2.51384
Sricharan Pasupulati et al., 2013	From 2008 to 2018	Cross-sectional	Southern Africa		GSHS	2165	51.3	1.07422	3.93769	2.71543
Tarafa et al., 2022	From 2019 to 2024	Cross-sectional	Eastern Africa		Forms of bullying scale (FBS)	847	30.4	1.58052	3.41444	3.29366

## Sheet: Sheet4
Author's name	Year of publication	Title of the articles	Reasons for exclusion from the analysis based on the eligibility criterias
Kim et al., 2020	2020	The association between school bullying victimization and substance use among adolescents in Malawi: the mediating effect of loneliness	This article doesn’t report the prevalence of bullying victimization and doesn't go in line with the objective of this study
Varela et al., 2020	2020	Examining the relationship among bullying, school climate and adolescent well-being in Chile and South Africa: A cross cultural comparison	This article doesn’t report the prevalence of bullying victimization and doesn't go in line with the objective of this study
Kamal et al., 2023	2023	Prevalence and determinants of school bullying in Qatar: a cross-sectional study	The study was conducted outside Africa
Pengpid and Peltzer, 2023	2023	Combined victimization of face-to-face and cyberbullying and adverse health outcomes among school-age adolescents in Argentina	The study was conducted outside Africa
Rhee et al., 2017	2017	Ethnic differences in bullying victimization and psychological distress: A test of an ecological model	The objective of the study doesn't go inline with this study
Savahl et al., 2024	2024	Children’s Experiences of Bullying Victimization and the Influence on Their Subjective Well-Being: a Population-Based Study	The objective of the study doesn't go inline with this study
Özdemir and Stattin, 2011	2011	Bullies, victims, and bully-victims: a longitudinal examination of the effects of bullying-victimization experiences on youth well-being	The objective of the study doesn't go in line with this study and it was conducted outside of Africa(Seweden)
Boyes et al., 2014	2014	Bullying victimisation, internalising symptoms, and conduct problems in South African children and adolescents: A longitudinal investigation	The objective of the study doesn't go inline with this study
Smith et al., 2020	2020	Bullying victimization and sexual behavior among adolescents aged 12–15 years from 53 countries: A global perspective	The objective of the study doesn't go inline with this study(global prospective)
Arhin et al., 2019	2019	The relationship between psychological distress and bullying victimisation among school-going adolescents in Ghana: a cross-sectional study	The objective of the study doesn't go inline with this study
Jenson and Dieterich, 2007	2007	Effects of a skills-based prevention program on bullying and bully victimization among elementary school children	The objective of the study doesn't go inline with this study
Sapouna et al., 2023	2023	Bullying victimization due to racial, ethnic, citizenship and/or religious status: A systematic review	The objective of the study doesn't go inline with this study
Larochette et al., 2010	2010	Racial bullying and victimization in Canadian school-aged children: Individual and school level effects	The objective of the study doesn't go in line with this study and it was conducted outside of Africa(Seweden)
Gower et al., 2018	2018	Bullying victimization among LGBTQ youth: Critical issues and future directions	The objective of the study doesn't go in line with this study and it was conducted outside of Africa(Seweden)
Peprah et al., 2023	2023	Bullying victimization and suicidal behavior among adolescents in 28 countries and territories: a moderated mediation model	The objective of the study doesn't go inline with this study
Duah, 2023	2023	Bullying victimization and juvenile delinquency in Ghanaian schools: the moderating effect of social support	The objective of the study doesn't go inline with this study
Kim and Chun, 2020	2020	Bullying victimization, school environment, and suicide ideation and plan: focusing on youth in low-and middle-income countries	The objective of the study doesn't go inline with this study
Idsoe et al., 2021	2021	Bullying victimization and trauma	The objective of the study doesn't go inline with this study
Hong et al., 2020	2020	Do family-level factors associated with bullying perpetration and peer victimization differ by race? Comparing European American and African American youth	The objective of the study doesn't go in line with this study and it was conducted outside of Africa(Seweden)
Fu et al., 2013	2013	Bullying victimization, socioeconomic status and behavioral characteristics of 12th graders in the United States, 1989 to 2009: repetitive trends and persistent risk differentials	The study was conducted outside Africa
Patton et al., 2013	2013	A review of research on school bullying among African American youth: An ecological systems analysis	The study was conducted outside Africa
Goldweber et al., 2013	2013	Examining associations between race, urbanicity, and patterns of bullying involvement	The study was conducted outside Africa
Elsaesser et al., 2016	2016	Violence exposure and bullying among African American adolescents: Examining the protective role of academic engagement	The study was conducted outside Africa
Fitzpatrick et al., 2010	2010	Bullying and depressive symptomatology among low-income, African–American youth	The objective of the study doesn't go in line with this study and it was conducted outside of Africa(Seweden)
Kahle and Peguero, 2017	2017	Bodies and bullying: The interaction of gender, race, ethnicity, weight, and inequality with school victimization	The objective of the study doesn't go inline with this study
Ramadie, 2013	2013	Nature and prevalence of bullying among adolescent in Ngaka Modiri Molema district North-West Province South Africa	The objective of the study doesn't go inline with this study
Iyanda et al., 2022	2022	Epidemiology of suicidal behaviors among junior and senior high school adolescents: exploring the interactions between bullying victimization, substance use, and physical inactivity	The objective of the study doesn't go inline with this study
Pengpid and Peltzer, 2019	2019	Bullying victimization and externalizing and internalizing symptoms among in-school adolescents from five ASEAN countries	The objective of the study doesn't go in line with this study and it was conducted outside of Africa(Seweden)
Seo et al., 2017	2017	Factors associated with bullying victimization among Korean adolescents	The study was conducted outside Africa
Mimbi Dr et al., 2018	2018	Mobile bullying among rural South African students: Examining the applicability of existing theories	The objective of the study doesn't go inline with this study
Igami et al., 2023	2023	Adolescent loneliness in 70 Countries across Africa, America, and Asia: a comparison of prevalence and correlates	The objective of the study doesn't go inline with this study and it includes participants from none African countries
Biswas et al., 2020	2020	Global variation in the prevalence of bullying victimisation amongst adolescents: Role of peer and parental supports	The objective of the study doesn't go inline with this study and it includes participants from none African countries
Evans et al., 2014	2014	Cumulative bullying victimization: An investigation of the dose–response relationship between victimization and the associated mental health outcomes, social supports, and school experiences of rural adolescents	The objective of the study doesn't go inline with this study
Esbensen and Carson, 2009	2009	Consequences of being bullied: Results from a longitudinal assessment of bullying victimization in a multisite sample of American students	The objective of the study doesn't go inline with this study
Ballard, 2022	2022	School Bullying in African American Adolescents: An Examination of Contributing Factors	The study was conducted outside Africa
Fitzpatrick et al., 2007	2007	Not just pushing and shoving: School bullying among African American adolescents	The study was conducted outside Africa
Pontes et al., 2018	2018	Trends in bullying victimization by gender among US high school students	The study was conducted outside Africa
Peskin et al., 2006	2006	Bullying and victimization among Black and Hispanic adolescents	The study was conducted outside Africa
Haner and Lee, 2017	2017	Placing school victimization in a global context	The objective of the study doesn't go inline with this study and it includes participants from none African countries
Liang et al., 2021	2021	Food insecurity and bullying victimization among 170,618 adolescents in 59 countries	The objective of the study doesn't go inline with this study
Vervoort et al., 2010	2010	Bullying and victimization among adolescents: The role of ethnicity and ethnic composition of school class	The objective of the study doesn't go in line with this study and it was conducted outside of Africa(Seweden)
Rahman et al., 2020	2020	Bullying victimization and adverse health behaviors among school‐going adolescents in South Asia: Findings from the global school‐based student health survey
Maynard et al., 2016	2016	Bullying victimization among school-aged immigrant youth in the United States	The study was conducted outside Africa
Sivaraman et al., 2019)	2019	School-based anti-bullying interventions for adolescents in low-and middle-income countries: A systematic review	The objective of the study doesn't go inline with this study
Laith and Vaillancourt, 2022	2022	The temporal sequence of bullying victimization, academic achievement, and school attendance: A review of the literature	The objective of the study doesn't go inline with this study
Hong et al., 2021	2021	Adolescent bullying victimization and psychosomatic symptoms: Can relationship quality with fathers buffer this association?	The objective of the study doesn't go inline with this study
Wu et al., 2023	2023	Patterns of elementary school students’ bullying victimization: roles of family and individual factors	The objective of the study doesn't go inline with this study
Gage et al., 2014	2014	School climate and bullying victimization: a latent class growth model analysis	The objective of the study doesn't go inline with this study
Shaheen et al., 2019	2019	Perceived social support from family and friends and bullying victimization among adolescents	The objective of the study doesn't go inline with this study

## Sheet: Sheet5
Authors name	Year of puplication	Name of data extractor	Date of data extraction	Title of article	Country	Assessment tool	Sample size	Prevalence of bully in %	Stan prevalence	Log prevalence	Stan Log prevalence
Aboagye et al., 2021	2021	Gidey Rtbey	Jun 01/2024	Bullying Victimization among In-School Adolescents in Ghana: Analysis of Prevalence and Correlates from the Global School-Based Health Survey	Ghana	Self-reported bullying victimization	1342	41.3	1.34406	3.72086	2.94519
Adeosun et al., 2015	2015	Gidey Rtbey	Jun 01/2024	Bullying Victimization among Secondary School Students in Lagos, Nigeria: Emotional, Behavioral and Mental Health Correlates	Nigeria	GSHS	380	56.8	2.54111	4.03954	2.61239
Fobi et al., 2022	2022	Gidey Rtbey	Jun 01/2024	Bullying Victimisation Among Deaf Adolescents: A School-Based Self-Report Survey in Ghana	Ghana	Self-reported bullying victimization	450	55.1	2.34473	4.00915	2.64281
Fredj et al., 2023	2023	Gidey Rtbey	Jun 01/2024	Associations of psychological factors, parental involvement, and adverse health behaviors with bullying among tunisian middle school students	Tunisia	GSHS	791	43.4	1.76224	3.77046	2.89139
Galal et al., 2019	2019	Gidey Rtbey	Jun 02/2024	Prevalence and correlates of bullying and victimization among school students in rural Egypt	Egypt	short version aggression and victimization scale.	476	57.8	2.26369	4.05699	2.59504
Ghardallou et al., 2024	2024	Gidey Rtbey	Jun 02/2024	Bullying victimization among adolescents: Prevalence, associated factors and correlation with mental health outcomes	Tunisia	OBVQ	1111	45.8	1.49477	3.82428	2.83384
Hirpa et al., 2018	2008	Gidey Rtbey	Jun 02/2024	Bullying victimization and adjustment among Ethiopian elementary school students	Ethiopia	ROBVQ	809	37.6	1.70299	3.627	3.049
Ighaede-Edwards et al., 2023	2023	Gidey Rtbey	Jun 03/2024	Prevalence and predictors of bullying among in-school adolescents in Nigeria	Nigeria	OBVQ	621	51.9	2.00498	3.94932	2.70351
Khairy et al., 2021	2021	Gidey Rtbey	Jun 03/2024	Bullying and Victimization among Adolescents in Governmental Schools in Aswan City, Upper Egypt	Egypt	School Life Survey	400	29.8	2.2869	3.39451	3.31727
Kubwalo et al., 2013	2013	Gidey Rtbey	Jun 03/2024	Prevalence and correlates of being bullied among inschool adolescents in Malawi: results from the 2009 Global School-Based Health Survey	Malawi	GSHS	2264	44.5	1.04445	3.79549	2.86452
Mazaba-Liwewe et al., 2015	2015	Gidey Rtbey	Jun 03/2024	Bullying victimization in Benin: Prevalence and its correlates among in-school adolescent	Benin	GSHS	2690	40.1	0.944951	3.69138	2.97752
Mlisa et al., 2008	2008	Gidey Rtbey	Jun 03/2024	Bullying at Rural High Schools in the Eastern Cape Province, South Africa: Prevalence, and Risk and Protective Factors at School and in the Family	South Africa	Self-reported bullying victimization	1311	16.49	1.02489	2.80275	4.06452
Mokaya et al., 2022	2022	Girum Nakie	Jun 03/2024	Factors Associated with Bullying Victimization among Adolescents Joining Public Secondary Schools in Nairobi County Kenya: A cross-sectional study	Kenya	self-reported Adolescent Peer Relations questionnaire	539	85.7	1.50787	4.45085	2.22764
Okobi et al., 2023	2023	Girum Nakie	Jun 03/2024	Association of Bullying Victimization With Suicide Ideation and Attempt Among SchoolGoing Adolescents in Post-conflict Liberia: Findings From the Global School-Based Health Survey	Liberia	OBVQ	2744	50	0.954504	3.91202	2.74189
Olumide et al., 2016	2016	Girum Nakie	Jun 03/2024	Prevalence and correlates of the perpetration of cyberbullying among in-school adolescents in Oyo State, Nigeria	Nigeria	Semi-stractured questionnaire	653	39.8	1.9155	3.68387	2.98579
Osborne et al., 2023	2023	Girum Nakie	Jun 03/2024	Bullying victimization among in-school adolescents in Sierra Leone: A cross-sectional analysis of the 2017 Sierra Leone Global School-Based Health Survey	Sierra Leone	GSHS	2798	48.7	0.944929	3.88568	2.76926
Owusu et al., 2011	2011	Girum Nakie	Jun 04/2024	The Association Between Bullying and Psychological Health Among Senior High School Students in Ghana, West Africa	Ghana	GSHS	7137	40.1	0.580133	3.69138	2.97752
Peltzer and Pengpid, 2020	2020	Girum Nakie	Jun 04/2024	Prevalence of bullying victimisation and associated factors among in-school adolescents in Mozambique	Mozambique	GSHS	1918	45.5	1.13705	3.81771	2.84082
Raji et al., 2019	2019	Girum Nakie	Jun 04/2024	Prevalence and Predictors of Bullying Victimization among in-School Adolescents in Sokoto Metropolis, North-Western Nigeria	Nigeria	Peer victimization scale questionnaire	450	65.6	2.23936	4.18358	2.47196
Rudatskira et al., 2014	2014	Girum Nakie	Jun 07/2024	Correlates of bullying victimization among school-going adolescents in Algeria: Results from the 2011 global school-based health survey	Algeria	GSHS	4532	51.1	0.74254	3.93378	2.71944
Sandhu et al., 2018	2018	Girum Nakie	Jun 07/2024	Bullying among Ethiopian and Indian school students: A comparative study	Ethiopia	ROBVQ	809	37.6	1.70299	3.627	3.049
Shongwe et al., 2021	2021	Girum Nakie	Jun 07/2024	Are there Gender Differences in the Prevalence and Correlates of Bullying Victimization Among in‑School Youth in Eswatin	Eswatini	GSHS	2920	30.4	0.851236	3.41444	3.29366
Siziya et al., 2012	2012	Girum Nakie	Jun 10/2024	Victimization from bullying among school-attending adolescents in grades 7 to 10 in Zambia	Zambia	GSHS	1559	62.8	1.22413	4.13996	2.51384
Sricharan Pasupulati et al., 2013	2013	Girum Nakie	Jun 10/2024	Correlates of bullying victimization among in-school adolescents in the 2005 Botswana Global School-Based Health Survey	Botswana	GSHS	2165	51.3	1.07422	3.93769	2.71543
Tarafa et al., 2022	2022	Girum Nakie	Jun 10/2024	Bullying victimization and its associated factors among adolescents in Illu Abba Bor Zone, Southwest Ethiopia: a cross-sectional study	Ethiopia	Forms of bullying scale (FBS)	847	30.4	1.58052	3.41444	3.29366
